# Supplementary material for: Quantification of Microsphere Drug Release by Fluorescence Imaging with the FRET System
Source: Pharmaceutics. 2024 Jul 31;16(8):1019. doi: 10.3390/pharmaceutics16081019 (PMC11360167; doi:10.3390/pharmaceutics16081019)
Supplement: Supplementary file 1 [file pharmaceutics-16-01019-s001.zip]

Archive with 1 entries (1 files):
- pharmaceutics-3053888-supplementary.pdf
